# Supplementary material for: Quantitative Analysis of Sulfur Dioxide Emissions in the Yangtze River Economic Belt from 1997 to 2017, China
Source: Int J Environ Res Public Health. 2022 Aug 29;19(17):10770. doi: 10.3390/ijerph191710770 (PMC9518338; doi:10.3390/ijerph191710770)
Supplement: Supplementary file 1 [file ijerph-19-10770-s001.zip]

Archive with 1 entries (1 files):
- ijerph-1881849-supplementary.pdf
